# Supplementary material for: Synergistic Antimicrobial Effect of Cold Atmospheric Plasma and Redox-Active Nanoparticles
Source: Biomedicines. 2023 Oct 13;11(10):2780. doi: 10.3390/biomedicines11102780 (PMC10604215; doi:10.3390/biomedicines11102780)
Supplement: Supplementary file 1 [file biomedicines-11-02780-s001.zip]

Archive with 1 entries (1 files):
- biomedicines-2621852-supplementary.pdf
